# Supplementary material for: A Hunt for the Resistance of Haemophilus influnezae to Beta-Lactams
Source: Antibiotics (Basel). 2024 Aug 12;13(8):761. doi: 10.3390/antibiotics13080761 (PMC11352139; doi:10.3390/antibiotics13080761)
Supplement: Supplementary file 1 [file antibiotics-13-00761-s001.zip]

Archive with 1 entries (1 files):
- antibiotics-3121221-supplementary.xlsx
