# Supplementary material for: A Hunt for the Resistance of Haemophilus influnezae to Beta-Lactams
Source: Antibiotics (Basel). 2024 Aug 12;13(8):761. doi: 10.3390/antibiotics13080761 (PMC11352139; doi:10.3390/antibiotics13080761)
Supplement: Supplementary file 1 [file antibiotics-13-00761-s001.zip › antibiotics-3121221-supplementary.xlsx]

## Sheet: Feuil1
id	country	isolate	Species	year	source	serotype	beta-lactamase	AMX_MIC	XL_MIC	CTX_MIC	TS	disc TS	ftsI allele	HAEM1634 (folP) allele
15093	France	CIP 100032	Haemophilus influenzae	1983	Unknown	NT	-	1	1	0.023	0.012		34	145
15094	France	CIP 100033	Haemophilus influenzae	1983	Unknown	NT	-	1	0.75	0.008	0.006		10	223
15095	France	CIP 100606	Haemophilus influenzae	1983	Respiratory infection	NT	-	0.75	0.75	0.012	0.008		10	180
15096	France	CIP 100923	Haemophilus influenzae	1984	Unknown	NT	-	0.75	0.75	0.012	0.012		4	180
15097	France	CIP 101002	Haemophilus influenzae	1984	Unknown	NT	-	1	1	0.012	0.006		29	120
15098	France	CIP 101038	Haemophilus quentini	1984	Unknown	NT	-	0.75	0.75	0.125	0.008	35	315	New
15099	France	CIP 101083	Haemophilus influenzae	1984	Unknown	b	-	0.5	0.5	0.008	0.012		132	49
15100	France	CIP 101171	Haemophilus influenzae	1984	Unknown	NT	-	1	0.75	0.012	0.008		53	232
15101	France	CIP 101713	Haemophilus influenzae	1985	Unknown	NT	-	0.75	0.75	0.012	0.012	26	8	17
15102	France	CIP 101906	Haemophilus influenzae	1985	Unknown	NT	-	0.75	0.75	0.012	0.006		4	180
15103	France	CIP 101921	Haemophilus influenzae	1985	Unknown	NT	-	0.5	0.5	0.006	0.003		316	292
15104	France	CIP 101931	Haemophilus influenzae	1985	CSF	NT	-	0.75	0.75	0.012	0.012		10	180
15105	France	CIP 102014	Haemophilus influenzae	1985	Blood	d	-	0.38	0.38	0.008	0.032	26	229	97
15106	France	CIP 102016	Haemophilus influenzae	1985	Respiratory infection	NT	-	0.5	0.5	0.006	0.012		278	152
15107	France	CIP 102033	Haemophilus quentini	1985	Urogenital infection	NT	-	0.5	0.5	0.006	0.006		315	New
15108	France	CIP 102119	Haemophilus influenzae	1986	Respiratory infection	NT	-	0.5	0.5	0.012	0.008		243	218
15109	France	CIP 102121	Haemophilus influenzae	1986	Peritoneal fluid	NT	-	0.75	0.75	0.016	0.003		171	293
15110	France	CIP 102147	Haemophilus influenzae	1986	Blood	NT	-	0.75	0.5	0.012	0.003		10	1
15111	France	CIP 102173	Haemophilus influenzae	1986	CSF	NT	-	1	0.5	0.012	0.016		8	176
15112	France	CIP 102216	Haemophilus influenzae	1986	Blood	NT	-	0.75	0.75	0.012	0.004		10	180
15113	France	CIP 102224	Haemophilus influenzae	1986	Respiratory infection	NT	-	0.5	0.75	0.012	0.003		62	294
15114	France	CIP 102227	Haemophilus influenzae	1986	Respiratory infection	NT	-	0.38	0.38	0.008	0.004		62	294
15115	France	CIP 102284	Haemophilus influenzae	1986	Respiratory infection	NT	-	0.75	0.75	0.047	0.003		29	295
15116	France	CIP 102291	Haemophilus quentini	1986	Urogenital infection	NT	-	0.5	0.38	0.004	0.004		315	New
15117	France	CIP 102295	Haemophilus influenzae	1986	Respiratory infection	NT	-	0.75	0.38	0.006	0.003		179	182
15118	France	CIP 102368	Haemophilus influenzae	1986	Respiratory infection	NT	-	0.5	0.38	0.016	0.003		18	145
15119	France	CIP 102381	Haemophilus influenzae	1986	Urogenital infection	NT	-	0.38	0.38	0.006	0.006		29	193
15120	France	CIP 102390	Haemophilus influenzae	1986	Blood	NT	-	0.38	0.38	0.006	0.006		8	176
15121	UK	CIP 102514T	Haemophilus influenzae	1986	Unknown	NT	-	0.5	0.5	0.012	0.008		10	180
15122	France	CIP 102587	Haemophilus influenzae	1986	Otitis	NT	TEM-1	8	0.75	0.008	0.006		126	251
15123	France	CIP 102777	Haemophilus influenzae	1987	Conjunctivitis	NT	-	0.75	0.75	0.012	0.006		10	145
15124	France	CIP 102803	Haemophilus influenzae	1987	Otitis	NT	-	0.75	0.75	0.016	0.008		10	180
15125	France	CIP 102873	Haemophilus influenzae	1987	Respiratory infection	NT	-	0.5	0.5	0.008	0.008		10	142
15126	France	CIP 102889	Haemophilus influenzae	1987	Urogenital infection	NT	-	0.75	0.75	0.012	0.006		52	98
15127	USA	CIP 103570	Haemophilus influenzae	1986	Respiratory infection	NT	-	0.75	0.75	0.012	0.006		27	180
15128	France	CIP 103661	Haemophilus influenzae	1993	Unknown	b	TEM-1	256	0.5	0.012	0.008		10	1
15129	USA	CIP 103708	Haemophilus influenzae	1993	Unknown	b	-	0.5	0.5	0.006	0.008		10	1
15130	France	CIP 103712	Haemophilus influenzae	1986	Unknown	b	TEM-1	4	0.75	0.008	0.006		10	1
15131	France	CIP 103722	Haemophilus quentini	1985	CSF	NT	Class A	8	0.75	0.016	0.004		315	New
15132	France	CIP 103723	Haemophilus quentini	1985	Placenta	NT	Class A	4	0.75	0.016	0.006		315	New
15133	USA	CIP 103777	Haemophilus influenzae	1980	Placenta	NT	TEM-1	256	1	0.012	0.004		8	6
15134	France	CIP 104278	Haemophilus influenzae	1986	Respiratory infection	NT	ROB-1	24	0.38	0.016	0.008		8	179
15135	USA	CIP 104418	Haemophilus influenzae	1995	Respiratory infection	NT	-	0.5	0.38	0.012	0.023		229	229
15136	USA	CIP 104604	Haemophilus influenzae	1995	Unknown	NT	-	256	256	0.125	0.023		317	145
15137	Unknown	CIP 104746	Haemophilus influenzae	1996	Respiratory infection	NT	Class A	4	0.75	0.012	0.016		229	229
15138	France	CIP 105280	Haemophilus influenzae	1997	Unknown	NT	-	0.25	0.25	0.008	0.004		318	199
15139	France	CIP 105281	Haemophilus influenzae	1997	Urogenital infection	NT	TEM-1	3	0.75	0.012	3	6	37	200
15140	France	CIP 107144	Haemophilus influenzae	2000	Otitis	NT	-	0.75	0.75	0.032	0.032	36	52	17
15141	France	CIP 107145	Haemophilus influenzae	2000	Respiratory infection	NT	-	24	16	0.047	0.012		319	153
15142	France	CIP 107146	Haemophilus influenzae	1993	Respiratory infection	NT	-	3	3	0.032	0.012		71	232
15143	France	CIP 107147	Haemophilus influenzae	1999	Conjunctivitis	NT	TEM-1	256	3	0.064	0.064		272	99
15144	France	CIP 107148	Haemophilus influenzae	2000	Otitis	NT	TEM-1	64	3	0.032	0.016		320	176
15145	France	CIP 107149	Haemophilus influenzae	1997	Conjunctivitis	NT	-	3	3	0.047	0.012		321	296
15146	France	CIP 107150	Haemophilus influenzae	2000	Otitis	NT	-	32	24	0.094	1.5	15	1	24
15147	France	CIP 107151	Haemophilus influenzae	2000	Respiratory infection	NT	-	4	6	0.047	1.5	12	23	11
15148	France	CIP 107152	Haemophilus influenzae	2000	CSF	NT	-	12	12	0.047	0.25	19	235	New
15149	France	CIP 107153	Haemophilus influenzae	2000	Respiratory infection	NT	-	4	4	0.047	0.064	19	322	213
15150	France	CIP 107154	Haemophilus influenzae	2000	Respiratory infection	NT	-	4	3	0.064	0.008		21	160
15151	France	CIP 107155	Haemophilus influenzae	1999	Respiratory infection	NT	TEM-1	256	3	0.047	0.032	36	3	297
15152	France	CIP 107156	Haemophilus influenzae	2000	Otitis	NT	TEM-1	256	3	0.047	0.016	30	5	New
15153	France	CIP 107157	Haemophilus influenzae	1991	Otitis	NT	-	3	3	0.032	0.016	26	5	New
15154	Japan	CIP 107158	Haemophilus influenzae	1998	Respiratory infection	NT	-	256	256	4	0.047	30	40	32
15155	Spain	CIP 107299	Haemophilus influenzae	2001	Otitis	NT	TEM-1	256	0.125	0.023	0.008		8	202
15156	France	CIP 52.143	Haemophilus influenzae	1952	CSF	b	-	0.5	0.5	0.008	0.008		10	1
15157	Denmark	CIP 52.151	Haemophilus influenzae	1952	Unknown	a	-	0.5	0.5	0.016	0.032		34	151
15158	Denmark	CIP 52.152	Haemophilus influenzae	1952	Unknown	b	-	0.5	0.5	0.012	0.008		10	100
15159	Denmark	CIP 52.153	Haemophilus influenzae	1952	Unknown	c	-	0.75	0.75	0.012	0.023		102	247
15160	Denmark	CIP 52.154	Haemophilus influenzae	1952	Unknown	NT	-	0.38	0.38	0.006	0.023		229	229
15161	Denmark	CIP 52.155	Haemophilus influenzae	1952	Unknown	e	-	0.38	0.38	0.023	0.016		55	142
15162	France	CIP 52.202	Haemophilus influenzae	1952	CSF	b	-	0.5	0.5	0.006	0.006		10	1
15163	France	CIP 52.93	Haemophilus influenzae	1952	Pleural fluid	NT	-	0.75	0.75	0.012	0.004		4	231
15164	France	CIP 54.23	Haemophilus influenzae	1954	Unknown	b	-	0.38	0.38	0.006	0.023		10	1
15165	France	CIP 54.24	Haemophilus influenzae	1954	Unknown	NT	-	0.5	0.5	0.012	0.016		229	229
15166	USA	CIP 54.81	Haemophilus influenzae	1941	Respiratory infection	a	-	0.5	0.5	0.016	0.023		34	151
15167	USA	CIP 54.82	Haemophilus influenzae	1942	Respiratory infection	c	-	0.75	0.75	0.012	0.016		102	247
15168	USA	CIP 54.83	Haemophilus influenzae	1954	Unknown	d	-	0.38	0.25	0.004	0.012		229	229
15169	USA	CIP 54.84	Haemophilus influenzae	1954	Unknown	e	-	0.38	0.38	0.016	0.016		55	142
15170	USA	CIP 54.85	Haemophilus influenzae	1944	CSF	f	-	0.38	0.38	0.016	0.012		111	130
15171	USA	CIP 54.94	Haemophilus influenzae	1940	Unknown	b	-	0.5	0.5	0.016	0.016		6	151
15172	Unknown	CIP 57.38	Haemophilus influenzae	1957	Urogenital infection	NT	-	0.75	0.5	0.016	0.012		34	145
15174	France	CIP A70	Haemophilus influenzae	1952	Unknown	b	-	0.5	0.5	0.008	0.008		10	1
